# Supplementary material for: Parents’ Participation in Care during Neonatal Intensive Care Unit Stay in COVID-19 Era: An Observational Study
Source: Nurs Rep. 2024 May 13;14(2):1212–23. doi: 10.3390/nursrep14020092 (PMC11130904; doi:10.3390/nursrep14020092)
Supplement: Supplementary file 1 [file nursrep-14-00092-s001.zip]

Archive with 1 entries (1 files):
- nursrep-2928508-supplementary.pdf
